# Supplementary material for: Neonatal characteristics and neurodevelopmental phenotypes in congenital cytomegalovirus
Source: Pediatr Res. 2025 Sep 9;99(4):1415–23. doi: 10.1038/s41390-025-04327-z (PMC12751029; doi:10.1038/s41390-025-04327-z)
Supplement: Supplementary file 1 — Supplementary Table S1 [file 41390_2025_4327_MOESM1_ESM.xlsx]

## Sheet: Sheet1
Supplemental Materials Table S1. Association of all birth characteristics and reasons that prompted cCMV testing with neurodevelopmental (ND) Phenotype membership in a cohort of children with congenital cytomegalovirus
	1	2	3	4	5	p-value
	No sequelae +/- Isolated SNHL	High Medical and Neurodevelopmental involvement	Developmental delays with mild neuromuscular involvement	Speech/ language delay	Autism and global developmental delays
	N= 44 (18%)	N= 31 (13%)	N= 49 (20%)	N= 89 (37%)	N= 29 (12%)
Child age						0.05
1 to 3 years	23 (52.27)	16 (51.61)	27 (55.10)	33 (37.08	8 (27.59)
4 to 10 years	21 (47.73)	15 (48.39)	22 (44.90)	56 (62.92)	21 (72.41)
Child is female (vs. male)	26 (59.09)	17 (54.84)	20 (40.82)	49 (55.06)	15 (51.72)	0.44
Caregiver is female	42 (95.45)	31 (100.00)	49 (100.00)	88 (98.88)	29 (100.00)	0.26
Caregiver is mother	42 (95.45)	28 (90.32)	45 (91.84)	86 (96.63)	25 (86.21)	0.05
Caregiver age (years), mean (SD)	35.6 (5.2)	36.0 (9.9)	35.6 (7.9)	36.7 (6.1)	35.6 (10.2)	0.9
Geographic location	1 (2.27)	1 (3.23)	3 (6.12)	5 (5.62)	0 (0.00)	0.75
Australia	8 (18.18)	5 (16.13)	6 (12.24)	11 (12.36)	3 (10.34)
Europe	34 (77.27)	36 (80.65)	37 (75.51)	71 (79.78)	26 (89.66)
North America	1 (2.27)	0 (0.00)	3 (6.12)	2 (2.25)	0 (0.00)
Other
Birth characteristics
In pregnancy, cCMV was:	30 (68.18)	24 (77.42)	34 (69.39)	64 (71.91)	15 (51.72)	0.22
Not diagnosed/ suspected	11 (25.00)	4 (12.90)	4 (8.16)	12 (13.48)	7 (24.14)
Yes, confirmed	3 (6.82)	3 (9.68)	11 (22.45)	12 (13.48)	7 (24.14)
Yes, suspected	0 (0.00)	0 (0.00)	0 (0.00)	1 (1.12)	0 (0.00)
Unsure
Mother received antivirals in pregnancy	5 (35.71)	1 (14.29)	0 (0.00)	6 (25.00)	3 (21.43)	0.16
Infant born preterm	2 (4.55)	10 (32.26)	18 (36.73)	14 (15.73)	8 (27.59)	0.004
Admitted to NICU	8 (18.18)	19 (61.29)	27 (55.10)	27 (30.34)	19 (65.52)	<.0001
Infant treated with antivirals	25 (56.82)	24 (77.42)	32 (65.31)	56 (62.92)	24 (82.76)	0.34
Disease Severity	21 (47.73)	1 (3.23)	4 (8.16)	34 (38.20)	3 (10.34)	<.0001
Asymptomatic/	23 (52.27)	30 (96.77)	45 (91.84))	55 (61.80))	26 (89.66)
Symptomatic/cCMV Disease
Enlarged liver/spleen	3 (6.82)	10 (32.26)	11 (22.45)	18 (20.22)	7 (24.14)	0.09
Thrombocytopenia	5 (11.36)	16 (51.61)	19 (38.78)	24 (26.97)	14 (48.28)	0.0006
Abnormal brain imaging **	10 (22.73)	26 (83.87)	27 (55.10)	36 (40.45)	19 (65.52)	<.0001
Petechiae	12 (27.27)	21 (67.74)	21 (42.86)	18 (20.22)	15 (51.72)	<.0001
Jaundice	17 (15.91)	11 (35.48)	16 (32.65)	26 (29.21)	13 (44.83)	0.1
Neonatal SNHL or referred NBHS	26 (59.09)	19 (61.29)	30 (61.22)	49 (55.06)	19 (65.52)	0.87
Microcephaly	4 (9.09)	27 (87.10)	26 (53.06)	12 (13.48)	13 (44.83)	<.0001
Elevated liver enzymes	3 (6.82)	11 (35.48)	9 (18.37)	17 (19.10)	5 (17.24)	0.04
Seizures	1 (2.27)	6 (19.35)	3 (6.12(	2 (2.25)	2 (6.90)	0.009
Low birth weight/SGA	4 (9.09)	18 (58.06)	28 (57.14)	29 (32.58)	16 (55.17)	<.0001
Hypotonia or hypertonia	4 (9.09)	18 (58.06)	15 (30.61)	14 (15.73)	4 (13.79)	<.0001
Poor sucking/feeding problems	5 (11.36)	11 (35.48)	15 (30.61)	23 (25.84)	6 (20.69)	0.12
No signs or symptoms	5 (11.36)	1 (3.23)	1 (2.04)	9 (10.11)	0 (0.00)	0.1
Reason for congenital CMV testing
Known CMV exposure in pregnancy	8 (18.18)	1 (3.23)	7 (14.29)	15 (16.85)	5 (17.24)	0.39
Abnormalities seen on fetal ultrasound	5 (11.36)	13 (41.94)	11 (22.45)	18 (20.22)	19 (65.52)	<.0001
Referred hearing screening	19 (43.18)	12 (38.71)	21 (42.86)	29 (32.58)	13 (44.83)	0.62
Preterm	0 (0.00)	8 (25.81)	13 (26.53)	9 (10.11)	8 (27.59)	0.0005
Admitted to the NICU	3 (6.82)	15 (48.39)	16 (32.65)	16 (17.89)	9 (31.03)	0.0002
Testing was routine at birth hospital	2 (4.55)	2 (6.45)	3 (6.12)	2 (2.25)	1 (3.45)	0.78
Participated in a cCMV screening study	1 (2.27)	0 (0.00)	0 (0.00)	4 (4.49)	1 (3.45)	0.46
cCMV findings on physical exam	9 (20.45)	23 (74.19)	24 (48.98)	27 (30.34)	21 (72.41)	<.0001
Abnormal test results (labs or imaging)	3 (6.82)	8 (25.81)	6 (12.24)	8 (8.99)	10 (34.48)	0.002
Developmental delays	3 (6.82)	5 (16.13)	8 (16.33)	12 (13.48)	4 (13.79)	0.69
Late onset SNHL	3 (6.82)	1 (3.23)	5 (10.20)	12 (13.48)	1 (3.45)	0.3
Abbreviations: NICU, neonatal intensive care unit; SGA, small for gestational age; cCMV, congenital cytomegalovirus.
*Defined as “calcifications, polymicrogyria, ventriculomegaly, cysts etc.”
